# Supplementary material for: Transcription factor condensates, 3D clustering, and gene expression enhancement of the MET regulon
Source: eLife. 2024 Sep 30;13:RP96028. doi: 10.7554/eLife.96028 (PMC11441978; doi:10.7554/eLife.96028)
Supplement: Figure 2—source data 1. [file elife-96028-fig2-data1.zip]

Archive with 7 entries (6 files):
- RawGelsBlots/
- RawGelsBlots/Figure 2-source data 1. Raw Met4 Coomassie.jpg
- RawGelsBlots/Figure 2-source data 2. Raw Met4 anti-6xHis.jpeg
- RawGelsBlots/Figure 2-source data 3. Raw Met4 anti-MBP.jpeg
- RawGelsBlots/Figure 2-source data 4. Raw Met32 Coomassie.jpg
- RawGelsBlots/Figure 2-source data 5. Raw Met32 anti-6xHis.jpg
- RawGelsBlots/Figure 2-source data 6. Raw Met32 anti-mCherry.jpg
