# Supplementary material for: Transcription factor condensates, 3D clustering, and gene expression enhancement of the MET regulon
Source: eLife. 2024 Sep 30;13:RP96028. doi: 10.7554/eLife.96028 (PMC11441978; doi:10.7554/eLife.96028)
Supplement: Figure 2—source data 2. [file elife-96028-fig2-data2.zip]

Archive with 7 entries (6 files):
- LabeledGelsBlots/
- LabeledGelsBlots/Figure 2-source data 1. Labeled Met4 Coomassie.jpg
- LabeledGelsBlots/Figure 2-source data 2. Labeled Met4 anti-6xHis.jpg
- LabeledGelsBlots/Figure 2-source data 3. Labeled Met4 anti-MBP.jpg
- LabeledGelsBlots/Figure 2-source data 4. Labeled Met32 Coomassie.jpg
- LabeledGelsBlots/Figure 2-source data 5. Labeled Met32 anti-6xHis.jpg
- LabeledGelsBlots/Figure 2-source data 6. Labeled Met32 anti-mCherry.jpg
