# Supplementary material for: Transcription factor condensates, 3D clustering, and gene expression enhancement of the MET regulon
Source: eLife. 2024 Sep 30;13:RP96028. doi: 10.7554/eLife.96028 (PMC11441978; doi:10.7554/eLife.96028)
Supplement: Figure 4—figure supplement 1—source data 2. [file elife-96028-fig4-figsupp1-data2.zip]

Archive with 2 entries (1 files):
- Figure4-figure supplement 1-source data 2/
- Figure4-figure supplement 1-source data 2/Figure4-figure supplement 1-source data 2. Raw unedited gels for Figure4-figure supplement 1.pdf
